# Supplementary material for: Mental Health Status of University Students and Working Professionals during the Early Stage of COVID-19 in Bangladesh
Source: Int J Environ Res Public Health. 2022 Jun 2;19(11):6834. doi: 10.3390/ijerph19116834 (PMC9180371; doi:10.3390/ijerph19116834)
Supplement: Supplementary file 1 [file ijerph-19-06834-s001.zip]

Archive with 1 entries (1 files):
- ijerph-1704160-supplementary.pdf
